# Supplementary material for: An Inverse Relation between Hyperglycemia and Skeletal Muscle Mass Predicted by Using a Machine Learning Approach in Middle-Aged and Older Adults in Large Cohorts
Source: J Clin Med. 2021 May 14;10(10):2133. doi: 10.3390/jcm10102133 (PMC8156777; doi:10.3390/jcm10102133)
Supplement: Supplementary file 1 [file jcm-10-02133-s001.zip]

Archive with 1 entries (1 files):
- jcm-1143546-supplementary.pdf
